# Supplementary material for: Infrared Spectroscopic Verification of a α-Helical Collagen Structure in Glutaraldehyde-Free Crosslinked Bovine Pericardium for Cardiac Implants
Source: Life (Basel). 2022 Dec 6;12(12):2035. doi: 10.3390/life12122035 (PMC9785276; doi:10.3390/life12122035)
Supplement: Supplementary file 1 [file life-12-02035-s001.zip]

Archive with 1 entries (1 files):
- life-2041056-supplementary.pdf
